# Supplementary material for: Phloem Sap Composition: What Have We Learnt from Metabolomics?
Source: Int J Mol Sci. 2023 Apr 7;24(8):6917. doi: 10.3390/ijms24086917 (PMC10139104; doi:10.3390/ijms24086917)
Supplement: Supplementary file 1 [file ijms-24-06917-s001.zip]

Archive with 1 entries (1 files):
- ijms-2220290-supplementary.pdf
